# Supplementary material for: Complete Surgical Excision Is Necessary following Vacuum-Assisted Biopsy for Breast Cancer
Source: Curr Oncol. 2022 Nov 30;29(12):9357–64. doi: 10.3390/curroncol29120734 (PMC9777068; doi:10.3390/curroncol29120734)
Supplement: Supplementary file 1 [file curroncol-29-00734-s001.zip]

Archive with 1 entries (1 files):
- curroncol-2054887-supplementary.pdf
